# Supplementary material for: Automated Laser-Fiber Coupling Module for Optical-Resolution Photoacoustic Microscopy
Source: Sensors (Basel). 2023 Jul 24;23(14):6643. doi: 10.3390/s23146643 (PMC10384817; doi:10.3390/s23146643)
Supplement: Supplementary file 1 [file sensors-23-06643-s001.zip]

Archive with 1 entries (1 files):
- sensors-2450519-supplementary.pdf
